# Supplementary material for: Diversity of Phytoplasmas Infecting Plants and Insects in Iran Reveals Two Novel Ribosomal Subgroups
Source: Insects. 2026 Feb 21;17(2):223. doi: 10.3390/insects17020223 (PMC12941973; doi:10.3390/insects17020223)
Supplement: Supplementary file 1 [file insects-17-00223-s001.zip]

Archive with 2 entries (2 files):
- Supplementary Figure S1.pdf
- SupplementaryTables_def.xlsx
