# Supplementary material for: Diversity of Phytoplasmas Infecting Plants and Insects in Iran Reveals Two Novel Ribosomal Subgroups
Source: Insects. 2026 Feb 21;17(2):223. doi: 10.3390/insects17020223 (PMC12941973; doi:10.3390/insects17020223)
Supplement: Supplementary file 1 [file insects-17-00223-s001.zip › SupplementaryTables_def.xlsx]

## Sheet: TableS1
	Table S1: List of Reference strains used to build the 16S rRNA phylogenetic tree
	Sample code	Phytoplasma Organism	Accession ID	Host	Country	References
1	OR365262 16SrI-F (Iran, Lolium rigidum)	16SrI (Aster yellows group)	OR365262.1	Lolium rigidum	Iran	Esmaeilzadeh-Hosseini,S.A., Babaei,G. and Bertaccini,A, direct submission
2	M30790 16SrI-B (USA, Oenothera elata)	Candidatus Phytoplasma	M30790.1	Oenothera elata	Iran	[37]
3	MK307856 16SrI-R (Iran, Aquilegia)	16SrI (Aster yellows group)	MK307856.1	Aquilegia sp.	Iran	Babaei,G. and Esmaeilzadeh Hosseini,S.A., direct submission
4	MN877914 16SrI (Iran, Brassica)	Candidatus Phytoplasma	MN877914.1	Brassica sp.	Iran	Davoodi,A., Panjekeh,N., Moslemkhani,K. and Taheri,A., direct submission
5	MZ606144 16SrI (Iran, Lolium rigidum)	16SrI (Aster yellows group)	MZ606144.1	Lolium rigidum	Iran	Esmaeilzadeh-Hosseini,S.A. and Babaei,G., direct submission
6	MZ457910 16SrI (Iran, Psammotettix striatus)	16SrI (Aster yellows group)	MZ457910.1	Psammotettix striatus	Iran	Salehi,M., Faghihi,M.M. and Salehi,E., direct submission
7	AY265211 16SrI-F (Germany, Prunus armeniaca)	16SrI (Aster yellows group)	AY265211.1	Prunus armeniaca	Germany	Lee,I.-M., Gundersen-Rindal,D.E., Davis,R.E., Bottner,K.D., Marcone,C. and Seemuller,E.; direct submission
8	AY249247 16SrI (Mexico, Tagetes erecta)	16SrI (Aster yellows group)	AY249247.1	Tagetes	Mexico	Rojas-Martinez,R.I., Lee,I.-M., Zavaleta-Mejia,E. and Martini,M; direct submission
9	KY411138 16SrVI (Iran, Suaeda aegyptiaca)	Candidatus Phytoplasma	KY411138.1	Suaeda aegyptiaca	Iran	[26]
10	AY390261 16SrVI (Canada, Trifolium hybridum)	16SrVI (Clover proliferation group)	AY390261.1	Trifolium hybridum	Canada	[62]
11	KT807466 16SrVI (Iran, Solanum lycopersicum)	16SrVI (Clover proliferation group)	KT807466.1	Solanum lycopersicum	Iran	[63]
12	KT807468 16SrVI (Iran, Zea mays)	16SrVI (Clover proliferation group)	KT807468.1	Zea mays	Iran	[63]
13	KT807471 16SrVI (Iran, Conyza canadensis)	16SrVI (Clover proliferation group)	KT807471.1	Erigeron canadensis	Iran	[63]
14	KT807472 16SrVI (Iran, Rubia tinctorum)	16SrVI (Clover proliferation group)	KT807472.1	Rubia tinctorum	Iran	[63]
15	KY398725 16SrVI (Iran, Solanum tuberosum)	16SrVI (Clover proliferation group)	KY398725.1	Solanum tuberosum	Iran	Gholami,J., Bahar,M. and Talebi,M.; direct submission
16	MT627343 16SrVI (Iran, Creontiades pallidus)	16SrVI (Clover proliferation group)	MT627343.1	Creontiades pallidus	Iran	Ghayeb Zamharir,M.; direct submission
17	MT627344 16SrVI (Iran, Creontiades pallidus)	16SrVI (Clover proliferation group)	MT627344.1	Creontiades pallidus	Iran	Ghayeb Zamharir,M.; direct submission
18	MH430092 16SrVI (Iran, Brassica napus)	16SrVI (Clover proliferation group)	MH430092.1	Brassica napus	Iran	Amiri Mazraie,M. and Samavi,S.; direct submission
19	AF515636 16SrIX (Lebanon, Prunus dulcis)	16SrIX (Pigeon pea witches'-broom group)	AF515636.1	Prunus dulcis	Lebanon	[64]
20	MZ536389 16SrIX (Iran, Reseda lutea)	Candidatus Phytoplasma	MZ536389.1	Reseda lutea	Iran	Salehi,M., Faghihi,M.M. and Ebadi,N.; direct submission
21	MT712209 16SrIX-A (Iran, Conocarpus erectus)	16SrIX (Pigeon pea witches'-broom group)	MT712209.1	Conocarpus erectus	Iran	Hemmati,C.; direct submission
22	MK454714 16SrIX (Iran, Coreopsis grandiflora)	Candidatus Phytoplasma	MK454714.1	Coreopsis grandiflora	Iran	Gharouni Kardani,S., Ashnai,M. and Bertaccini,A.; direct submission
23	KJ920336 16SrIX (Iran, Macropsis infuscata)	16SrIX (Pigeon pea witches'-broom group)	KJ920336.2	Macropsis infuscata	Iran	Hajizadeh,A., Khakvar,R., Sokhandan Bashir,N. and Zirak,L.; direct submission
24	KX461906 16SrIX (Iran, Onobrychis viciifolia)	16SrIX (Pigeon pea witches'-broom group)	KX461906.1	Onobrychis viciifolia	Iran	Esmailzadeh Hosseini,S.A., Babaee,G., Mirchenari,S.M. and Salehi,M.; direct submission
25	KM235725 16SrIX (Iran, Prunus scoparia)	Candidatus Phytoplasma	KM235725.1	Prunus scoparia	Iran	Salehi, M.; direct submission
26	AF248959 16SrXII-A (USA)	16SrXII (Stolbur group)	AF248959.1	lab host: Catharanthus roseus	USA	Davis, R.E. and Dally,E.L.; direct submission
27	MG010135 16SrXII (Iran, Covolvulus arevensis)	Candidatus Phytoplasma	MG010135.1	Covolvulus arevensis	Iran	Salehi, M. and Esmailzadeh Hosseini,S.A.; direct submission
28	KX417297 16SrXII (Iran, Pistacia vera)	16SrXII (Stolbur group)	KX417297.1	Pistacia vera	Iran	Ghayeb Zamharir, M.; direct submission
29	KF130967 16SrXII (Iran, Vitis vinifera)	16SrXII (Stolbur group)	KF130967.1	Vitis vinifera	Iran	Salehi,E., Taghavi,S.M., Izadpanah,K. and Salehi,M.; direct submission
30	MK392487 16SrXII (Iran, Vitis vinifera)	16SrXII (Stolbur group)	MK392487.1	Vitis vinifera	Iran	Allahverdipour,T.; direct submission
31	MK392488 16SrXII (Iran, Vitis vinifera)	16SrXII (Stolbur group)	MK392488.1	Vitis vinifera	Iran	Allahverdipour,T.; direct submission
32	M23932 (Acholeplasma laidlawii)	outgroup	M23932	Acholeplasma laidlawii		[65]
	Reference phytoplasma strains included in the phylogenetic analyses were selected according to the following criteria:
	Sequence similarity and taxonomic assignment: Reference sequences showing the highest similarity to our strains, based on BLAST searches against the NCBI database and classification using iPhyClassifier, were prioritized for inclusion.
	Geographic relevance: Preference was given to reference strains previously reported from Iran or from geographically related regions, with the aim of contextualizing our strains within the phytoplasma diversity already documented in this area
References
[37]	Schneider, B., Seemueller, E., Smart, C. D., & Kirkpatrick, B. C. (1995). Phylogenetic classification of plant pathogenic mycoplasma-like organisms or phytoplasmas. Molecular and diagnostic procedures in mycoplasmology, 1, 369-380.
[26]	Askari Seyahooei, M., Hemmati, C., Faghihi, M. M., & Bagheri, A. (2017). First report of a ‘Candidatus Phytoplasma trifolii’-related strain associated with Suaeda aegyptiaca and its potential vector in Iran. Australasian Plant Disease Notes, 12(1), 24.
[62]	Hiruki, C., & Wang, K. (2004). Clover proliferation phytoplasma:‘Candidatus Phytoplasma trifolii’. International Journal of Systematic and Evolutionary Microbiology, 54(4), 1349-1353.
[63]	Zibadoost, S., Rastgou, M., & Tazehkand, S. A. (2015). Detection and molecular identification of ‘Candidatus phytoplasma trifoli’infecting some cultivated crops and vegetables in West Azarbaijan province, Iran. Australasian Plant Disease Notes, 11(1), 3.
[64]	Verdin, E., Salar, P., Danet, J. L., Choueiri, E., Jreijiri, F., El Zammar, S., ... & Garnier, M. (2003). ‘Candidatus Phytoplasma phoenicium’sp. nov., a novel phytoplasma associated with an emerging lethal disease of almond trees in Lebanon and Iran. International Journal of Systematic and Evolutionary Microbiology, 53(3), 833-838
[65]	Weisburg, W. G., Tully, J. G., Rose, D. L., Petzel, J. P., Oyaizu, H., Yang, D., ... & Van Etten, J. (1989). A phylogenetic analysis of the mycoplasmas: basis for their classification. Journal of bacteriology, 171(12), 6455-6467.

## Sheet: TableS2
	Table S2: List of Reference strains used to build the multilocus phylogenetic tree
	Sample code	Phytoplasma Organism	Accession ID	Organismic Intraspecific Name Strain	Assembly Level	Country	References
1	GCF_000012225 16SrI (USA, Lactuca)	Aster yellows witches'-broom phytoplasma	GCF_000012225.1	AYWB	Complete genome	USA	[66]
2	GCF_001712875 16SrI (Brazil, Dalbulus maidis)	Maize bushy stunt phytoplasma	GCF_001712875.1	M3	Complete genome	Brazil	NCBI direct submission
3	GCF_020714625 16SrI (China, Mulberry)	Mulberry dwarf phytoplasma	GCF_020714625.1	MDGZ-01	Complete genome	China	NCBI direct submission
4	GCA_013372025 16SrI (China, Macrosteles laevis)	Rapeseed phyllody phytoplasma	GCA_013372025.1	RP166	Complete genome	China	NCBI direct submission
5	GCA_029746895 16SrIII (Taiwan, Euphorbia pulcherrima)	Ca. Phytoplasma pruni	GCA_029746895.1	PR2021	Complete genome	China	NCBI direct submission
6	GCF_003640545 16SrV (Ziziphus jujuba, China)	Ca. Phytoplasma ziziphi	GCF_003640545.1	Jwb-nky	Complete genome	China	[67]
7	GCA_023934045 16SrV (Vitis vinifera, Switzerland)	Ca. Phytoplasma vitis	GCA_023934045.1	CH	Complete genome	Switzerland	NCBI direct submission
8	GCA_018024475 16SrVIII (Taiwan, Luffa aegyptiaca)	Ca. Phytoplasma luffae	GCA_018024475.1	NCHU2019	Scaffold	Taiwan	NCBI direct submission
9	GCA_027945135 16SrXI (China, Rice)	Ca. Phytoplasma oryzae	GCA_027945135.1	HN2022	Complete genome	China	NCBI direct submission
10	GCA_027594465 16SrXI (China, Saccharum officinarum)	Ca. Phytoplasma sacchari	GCA_027594465.1	SCWL1	Complete genome	China	NCBI direct submission
11	CP103785.1 16SrXII-A (Italy, Solanum lycopersicum)	Ca. Phytoplasma solani	CP103785.1	strain o3	Complete genome	Italy	NCBI direct submission
12	GCA_000069925 16SrXII (Australia)	Ca. Phytoplasma australiense	GCA_000069925.1	missing	Complete genome	Australia	NCBI direct submission
13	GCF_000397185 16SrXII (New Zeland, Strawberry)	Strawberry lethal yellows phytoplasma	GCF_000397185.1	NZSb11	Complete genome	New Zealand	[68]
14	GCA_030127385 16SrXIV (China, Cynodon dactylon)	Ca. Phytoplasma cynodontis	GCA_030127385.1	GY2015	Complete genome	China	NCBI direct submission
15	PRJNA325094 (Acholeplasma laidlawii)	Acholeplasma laidlawii	PRJNA325094	outgroup		Russia
	References
[66]	Bai, X.; Zhang, J.; Ewing, A.; Miller, S.A.; Jancso Radek, A.; Shevchenko, D.V.; Tsukerman, K.; Walunas, T.; Lapidus, A.; Campbell, J.W.; Hogenhout, S.A. Living with genome instability: the adaptation of phytoplasmas to diverse environments of their insect and plant hosts. J Bacteriol. 2006, 188, 3682-96.
[67]	Wang, J.; Song, L.; Jiao, Q.; Yang, S.; Gao, R.; Lu, X; Zhou, G. Comparative genome analysis of jujube witches'-broom Phytoplasma, an obligate pathogen that causes jujube witches'-broom disease. BMC Genomics 2018, 19, 689.
[68]	Andersen, M.T.; Liefting, L.W; Havukkala, I.; Beever, R.E. Comparison of the complete genome sequence of two closely related isolates of 'Candidatus Phytoplasma australiense' reveals genome plasticity. BMC Genomics 2013, 14, 529.

## Sheet: TableS3
Table S3: Dual-Database sequence analysis and phytoplasma classification based on 16S rRNA gene and 10 protein-coding genes
				BLASTn				iPhyClassifier
Sample code (this study)	Host	Length bp	locus	BLAST Best hit	BLAST coverage	BLAST % Identity	Blast Name	iPhy Ca. Phytoplasma besthit	iPhy Ca. Phytoplasma % identity	iPhy Ca. Phytoplasma assignment	iPhy 16Sr subgroup besthit	iPhy 16Sr subgroup name	iPhy 16Sr subgroup similarity	iPhy 16Sr subgroup assignment	RFLP (Distictive restriction enzyme)
P002_WA04 16SrXII-A (Qazvin, Vitis vinifera)	Vitis vinifera	1531	16S rRNA	AB639069.1	100	100	Candidatus Phytoplasma solani strain c5	AF248959	99.74	Candidatus Phytoplasma solani	AF248959	16SrXII-A	1	16SrXII-A
P002_WB03 16SrIX-K (Khuzestan, Tropidocephala prasina)	Tropidocephala prasina	1379	16S rRNA	AF515637.1	96	99.47	Candidatus Phytoplasma phoenicium	AF515636	99.47	Candidatus Phytoplasma phoenicium	AF515637	16SrIX-B	0.93	new subgroup	AluI, BfaI, HhaI, HinfI, HpaI, Sau3AI, MseITaqI
P002_WB04 16SrVI-A (Khuzestan, Eysarcoris ventralis)	Eysarcoris ventralis	1398	16S rRNA	OP793485	96	100	Candidatus Phytoplasma trifolii	AY390261	99.63	Candidatus Phytoplasma trifolii	AY390261	16SrVI-A	1	16SrVI-A
P002_WB05 16SrVI (Khuzestan, Nysius graminicola)	Nysius graminicola	912	16S rRNA	KP864665	95	100	Candidatus Phytoplasma trifolii	NA	NA	NA	NA	NA	NA	NA	NA
P002_WB08 16SrI-F (Mazandaran, Glycine max)	Glycine max	1246	16S rRNA	MN047257.1	100	99.84	Candidatus phytoplasma asteris	M30790	99.04	Candidatus Phytoplasma asteris	AY265211	16SrI-F	1	16SrI-F
P002_WC08 16SrI-F (Khorasan, Berberis vulgaris)	Berberis vulgaris	1246	16S rRNA	AB639057.1	100	99.92	Apricot aster yellows	M30790	99.04	Candidatus Phytoplasma asteris	AY265211	16SrI-F	1	16SrI-F
P002_WC09 16SrI-AS (Gilan, Conyza canadensis)	Conyza canadensis	1531	16S rRNA	PP647608	100	99.54	Candidatus Phytoplasma asteris	M30790	99.28	Candidatus phytoplasma asteris	AY249247	16SrI-AF	0.88	new subgroup	AluI, BfaI, EcoRI, HhaI, HinfI, HpaI, Sau3AI
				BLAST Best hit	BLAST coverage	BLAST % Identity	Blast Name
P002_WA04 16SrXII-A (Qazvin, Vitis vinifera)	Vitis vinifera	1719	dnak	FO393427.1	100	99.94	Candidatus Phytoplasma solani
P002_WA04 16SrXII-A (Qazvin, Vitis vinifera)	Vitis vinifera	1026	ftsy	CP103787	100	100	Candidatus Phytoplasma solani
P002_WA04 16SrXII-A (Qazvin, Vitis vinifera)	Vitis vinifera	1356	ffh	CP103787	100	100	Candidatus Phytoplasma solani
P002_WA04 16SrXII-A (Qazvin, Vitis vinifera)	Vitis vinifera	1566	groEL	FO393428.1	100	100	Candidatus Phytoplasma solani
P002_WA04 16SrXII-A (Qazvin, Vitis vinifera)	Vitis vinifera	252	groES	CP103787	100	100	Candidatus Phytoplasma solani
P002_WA04 16SrXII-A (Qazvin, Vitis vinifera)	Vitis vinifera	438	grpE	CP103787	100	100	Candidatus Phytoplasma solani
P002_WA04 16SrXII-A (Qazvin, Vitis vinifera)	Vitis vinifera	738	map	CP103787	100	100	Candidatus Phytoplasma solani strain c4
P002_WA04 16SrXII-A (Qazvin, Vitis vinifera)	Vitis vinifera	828	rplB	CP103787	100	100	Candidatus Phytoplasma solani strain c4
P002_WA04 16SrXII-A (Qazvin, Vitis vinifera)	Vitis vinifera	435	rplO	CP103788	100	100	Candidatus Phytoplasma solani strain c4
P002_WA04 16SrXII-A (Qazvin, Vitis vinifera)	Vitis vinifera	417	rplP	CP103788	100	100	Candidatus Phytoplasma solani strain c4
P002_WC09 16SrI-AS (Gilan, Conyza canadensis)	Conyza canadensis	1719	dnak	CP120448.1	100	99.59	Candidatus Phytoplasma asteris
P002_WC09 16SrI-AS (Gilan, Conyza canadensis)	Conyza canadensis	1053	ftsy	CP085837.1	100	99.34	Mulberry dwarf phytoplasma
P002_WC09 16SrI-AS (Gilan, Conyza canadensis)	Conyza canadensis	1356	ffh	CP128414	100	99.71	Candidatus Phytoplasma asteris
P002_WC09 16SrI-AS (Gilan, Conyza canadensis)	Conyza canadensis	1566	groEL	KJ494342.2	100	99.81	Primula acaulis' yellows phytoplasma
P002_WC09 16SrI-AS (Gilan, Conyza canadensis)	Conyza canadensis	250	groES	AB242233	100	100	Lettuce yellows phytoplasma
P002_WC09 16SrI-AS (Gilan, Conyza canadensis)	Conyza canadensis	438	grpE	CP128414	100	99.77	Candidatus Phytoplasma asteris
P002_WC09 16SrI-AS (Gilan, Conyza canadensis)	Conyza canadensis	741	map	CP085837.1	100	98.92	Mulberry dwarf phytoplasma
P002_WC09 16SrI-AS (Gilan, Conyza canadensis)	Conyza canadensis	828	rplB	AP006628	100	99.03	Onion yellows phytoplasma OY-M
P002_WC09 16SrI-AS (Gilan, Conyza canadensis)	Conyza canadensis	435	rplO	CP128414	100	99.77	Candidatus Phytoplasma asteris strain M8
P002_WC09 16SrI-AS (Gilan, Conyza canadensis)	Conyza canadensis	417	rplP	CP120448.1	100	100	Candidatus Phytoplasma asteris
P002_WB05 16SrVI (Khuzestan, Nysius graminicola)	Nysius graminicola	843	Dnak	CP120448.1	96.8	100	Candidatus phytoplasma asteris isolate QS2022
P002_WB05 16SrVI (Khuzestan, Nysius graminicola)	Nysius graminicola	244	GroEL	AB167357	100	99.59	Potato purple top phytpolasma
P002_WB05 16SrVI (Khuzestan, Nysius graminicola)	Nysius graminicola	271	ftsY	CP000061.1	100	98.15	Aster yellows witches'-broom phytoplasma AYWB

## Sheet: TableS4
Table S4. Recovery of protein-coding phytoplasma genes across AHE assemblies. Presence (yes) or absence (–) of each locus is shown for the seven phytoplasma-positive samples. Only samples with complete recovery of all targeted loci were included in the multilocus phylogenetic analysis.
Sample code (this study)	Host	dnaK	ffh	ftsy	groES	groEL	grpE	map	rplO	rplP	rplB	Loci recovered	Included multilocus tree
P002_WA04 16SrXII-A (Markazi, Vitis vinifera)	Vitis vinifera	yes	yes	yes	yes	yes	yes	yes	yes	yes	yes	10/10	yes
P002_WB03 16SrIX-K (Khuzestan, Tropidocephala prasina)	Tropidocephala prasina	–	–	–	–	–	–	–	–	–	–	0/10	no
P002_WB04 16SrVI-A (Khuzestan, Eysarcoris ventralis)	Eysarcoris ventralis	–	–	–	–	–	–	–	–	–	–	0/10	no
P002_WB05 16SrVI (Khuzestan, Nysius graminicola)	Nysius graminicola	yes	–	yes	–	yes	–	–	–	–	–	3/10	no
P002_WB08 16SrI-F (Mazandaran, Glycine max)	Glycine max	–	–	–	–	–	–	–	–	–	–	0/10	no
P002_WC08 16SrI-F (Khorasan, Berberis vulgaris)	Berberis vulgaris	–	–	–	–	–	–	–	–	–	–	0/10	no
P002_WC09 16SrI-AS (Gilan, Conyza canadensis)	Conyza canadensis	yes	yes	yes	yes	yes	yes	yes	yes	yes	yes	10/10	yes
